# Supplementary material for: Alzheimer’s disease is associated with disruption in thiamin transport physiology: A potential role for neuroinflammation
Source: Neurobiol Dis. Author manuscript; Available in PMC 2022 Dec 12. (PMC9744268; doi:10.1016/j.nbd.2022.105799)
Supplement: Supplementary Material [file NIHMS1852753-supplement-Supplementary_Material.xls]

## Sheet: Top gene changes
#%result_name=Said D vs OS only
#%array_type=HuGene-2_1-st
#%annotation=HuGene-2_1-st-v1.na36.hg19.transcript.csv
#%comparison=Over-supplement vs Deficient
ID	Over-supplement Avg (log2)	Deficient Avg (log2)	Fold Change	P-val	FDR P-val	Gene Symbol	Description
16755958	6.87	2.89	15.71	1.8e-11	8.7e-07	ASCL1	achaete-scute family bHLH transcription factor 1
16697370	4.63	1.51	8.68	1.64e-10	1.86e-06	PTGS2	prostaglandin-endoperoxide synthase 2 (prostaglandin G/H synthase and cyclooxygenase)
16698185	4.78	2.01	6.85	1.92e-10	1.86e-06	CHI3L1	chitinase 3-like 1 (cartilage glycoprotein-39)
17049676	4.61	1.93	6.41	2.76e-09	1.02e-05	SERPINE1	serpin peptidase inhibitor, clade E (nexin, plasminogen activator inhibitor type 1), member 1
16798951	5.61	3.17	5.44	1.39e-07	0.0001	GREM1	gremlin 1, DAN family BMP antagonist
16780133	3.84	1.49	5.11	3.93e-06	0.0014	SLITRK6	SLIT and NTRK-like family, member 6
17016403	5.71	3.51	4.59	1.37e-07	0.0001	HIST1H3G	histone cluster 1, H3g
16873645	4.15	2.06	4.26	1.4e-05	0.0035	SNAR-E	small ILF3/NF90-associated RNA E
17119138	4.15	2.06	4.26	1.4e-05	0.0035
17119142	4.15	2.06	4.26	1.4e-05	0.0035
16754373	4.55	2.49	4.18	3.01e-07	0.0003	GLIPR1	GLI pathogenesis-related 1
16698947	5.09	3.1	3.98	1.52e-06	0.0009
17097661	7.63	5.65	3.93	8.77e-11	1.86e-06	TNC	tenascin C
17103185	5.71	3.78	3.8	3.14e-09	1.08e-05	TIMP1	TIMP metallopeptidase inhibitor 1
16919158	3.43	1.52	3.75	8.84e-09	2.03e-05	TGM2	transglutaminase 2
16947357	5.51	3.63	3.69	3.1e-07	0.0003	PTX3	pentraxin 3, long
16676988	7.5	5.66	3.57	3.65e-10	2.94e-06	HSD11B1	hydroxysteroid (11-beta) dehydrogenase 1
16852463	3.16	1.4	3.38	5.94e-07	0.0004	RAB27B	RAB27B, member RAS oncogene family
17028909	4.77	3.08	3.22	1.5e-09	6.58e-06
17031687	4.77	3.08	3.22	1.5e-09	6.58e-06
17034143	4.77	3.08	3.22	1.5e-09	6.58e-06
17041752	4.77	3.08	3.22	1.5e-09	6.58e-06
17070110	8.21	6.56	3.15	3.95e-08	5.44e-05	PI15	peptidase inhibitor 15
17017018	4.43	2.83	3.03	9.33e-09	2.04e-05	IER3	immediate early response 3
16666738	3	1.44	2.94	7.41e-09	1.79e-05	CYR61	cysteine-rich, angiogenic inducer, 61
16856350	4.72	3.19	2.89	0.0001	0.0158	CNN2	calponin 2
16803754	3.32	1.82	2.81	2.83e-05	0.0055	CEMIP	cell migration inducing protein, hyaluronan binding
17098594	5.33	3.87	2.75	1.15e-08	2.31e-05	ENG	endoglin
16952782	3.55	2.09	2.74	1.46e-05	0.0036	TMEM158	transmembrane protein 158 (gene/pseudogene)
17016490	3.78	2.34	2.71	5.29e-06	0.0017	HIST1H2AJ	histone cluster 1, H2aj
16933760	3.58	2.18	2.64	6.42e-07	0.0004	LIF	leukemia inhibitory factor
16919962	2.87	1.49	2.61	3.22e-05	0.0059	SULF2	sulfatase 2
17043982	3.86	2.52	2.54	1.78e-05	0.0041	ITGB8	integrin beta 8
16815310	5.7	4.35	2.54	1.97e-06	0.001	TNFRSF12A	tumor necrosis factor receptor superfamily, member 12A
17125836	2.57	3.89	-2.5	5.95e-05	0.0093
17044372	5.47	6.81	-2.54	6.46e-08	8.4e-05	NPY	neuropeptide Y
16819109	4.51	5.86	-2.56	2.79e-08	4.49e-05	SLC6A2	solute carrier family 6 (neurotransmitter transporter), member 2
16801108	4.71	6.08	-2.58	3.29e-06	0.0013	SCG3	secretogranin III
16998810	5.49	6.86	-2.6	3.5e-06	0.0013	STARD4	StAR-related lipid transfer domain containing 4
17053100	2.07	3.45	-2.6	1.3e-08	2.51e-05	ZNF783	zinc finger family member 783
16983742	2.15	3.53	-2.61	9.39e-05	0.0128
16711562	3.71	5.11	-2.63	4.64e-08	6.22e-05	SFMBT2	Scm-like with four mbt domains 2
16788530	2.62	4.04	-2.69	0.0006	0.0409	MIR431	microRNA 431
16986333	3.86	5.3	-2.71	3.97e-06	0.0014	SV2C	synaptic vesicle glycoprotein 2C
17061099	1.76	3.22	-2.74	0.0003	0.0282	RASA4B	RAS p21 protein activator 4B
17100701	4.11	5.68	-2.98	1.11e-07	0.0001
17114697	3.74	5.46	-3.29	2.44e-06	0.0011
17060824	4.48	6.27	-3.46	4.55e-09	1.29e-05	VGF	VGF nerve growth factor inducible
16908977	1.64	3.57	-3.82	7.12e-08	8.81e-05	SCG2	secretogranin II
